# Supplementary material for: Inhibition of PD-L1/PD-1 Checkpoint Increases NK Cell-Mediated Killing of Melanoma Cells in the Presence of Interferon-Beta
Source: Cancers (Basel). 2025 Dec 5;17(24):3899. doi: 10.3390/cancers17243899 (PMC12730462; doi:10.3390/cancers17243899)
Supplement: Supplementary file 1 [file cancers-17-03899-s001.zip]

Archive with 1 entries (1 files):
- cancers-3915477-supplementary.pdf
